# Supplementary material for: High prevalence of geriatric syndromes in older adults
Source: PLoS One. 2020 Jun 5;15(6):e0233857. doi: 10.1371/journal.pone.0233857 (PMC7274399; doi:10.1371/journal.pone.0233857)
Supplement: S1 Data — (XLS) [file pone.0233857.s001.xls]

## Sheet: 2019-APR-30_PLoS ONE RGA Paper 
Location	Age.Group	FRAIL.Classification	SNAQ.Risk.Weight.Loss	SARCF.Classification	RCS.Classification	Advanced.Directive
1	3	0	999	0	999	999
1	3	0	999	1	0	999
1	3	0	1	0	0	999
1	3	0	0	0	1	999
1	3	0	0	0	0	1
1	3	0	0	0	0	999
1	3	0	0	0	1	999
1	3	0	0	0	1	999
1	3	0	1	0	2	999
1	3	0	1	1	2	999
1	3	0	1	0	0	999
1	3	0	0	0	0	999
1	3	0	0	0	2	999
1	3	0	0	0	2	1
1	3	0	0	0	1	#NULL!
1	3	0	0	0	999	#NULL!
1	3	0	0	0	0	#NULL!
1	3	0	1	0	1	#NULL!
1	3	0	0	0	0	999
1	3	0	0	0	0	#NULL!
1	3	0	0	0	0	#NULL!
1	3	0	0	0	1	999
1	3	0	0	0	2	1
1	3	0	0	0	2	999
1	3	0	0	0	0	0
1	3	0	0	0	2	999
1	3	0	0	0	0	1
1	3	0	0	0	1	999
1	3	0	1	0	1	0
1	3	0	0	0	2	999
1	3	0	0	0	0	0
1	3	0	0	0	999	1
1	3	0	0	0	0	0
1	3	0	1	0	1	1
1	3	0	0	0	2	999
1	3	0	1	0	1	1
1	3	0	0	0	2	999
1	3	0	0	0	0	999
1	3	0	0	0	2	0
1	3	0	0	0	1	999
1	3	0	0	0	999	999
1	3	0	0	0	2	999
1	3	0	0	0	1	999
1	3	0	0	0	2	0
1	3	0	1	1	0	999
1	3	1	0	0	0	999
1	3	1	1	0	2	#NULL!
1	3	1	1	0	1	999
1	3	1	1	0	2	0
1	3	1	1	0	2	999
1	3	1	0	0	2	0
1	3	1	0	0	999	0
1	3	1	0	0	0	999
1	3	1	1	0	0	999
1	3	1	1	0	2	0
1	3	1	0	0	0	999
1	3	1	0	0	0	999
1	3	1	0	0	0	999
1	3	1	0	0	2	999
1	3	1	0	0	0	#NULL!
1	3	1	1	1	2	#NULL!
1	3	1	1	0	1	1
1	3	1	0	0	2	1
1	3	1	0	0	1	999
1	3	1	0	0	0	1
1	3	1	0	0	2	999
1	3	1	0	1	2	0
1	3	1	0	0	999	999
1	3	1	1	0	1	999
1	3	1	1	1	2	999
1	3	1	1	0	2	0
1	3	1	0	0	0	0
1	3	1	0	1	2	999
1	3	1	1	1	999	1
1	3	1	1	0	2	999
1	3	1	1	0	2	999
1	3	1	0	1	1	#NULL!
1	3	1	0	0	999	1
1	3	1	0	0	0	0
1	3	1	0	0	999	0
1	3	1	0	1	0	999
1	3	1	0	0	2	999
1	3	1	0	0	0	999
1	3	1	0	1	2	#NULL!
1	3	1	0	1	2	999
1	3	1	0	1	2	999
1	3	1	1	1	2	0
1	3	1	0	1	0	1
1	3	1	0	1	0	1
1	3	2	1	1	2	#NULL!
1	3	1	1	0	2	999
1	3	1	0	0	0	0
1	3	1	0	0	0	0
1	3	1	0	0	2	999
1	3	1	1	0	1	999
1	3	1	0	1	0	999
1	3	1	0	0	2	999
1	3	1	0	0	2	1
1	3	1	1	1	1	1
1	3	2	1	1	2	#NULL!
1	3	1	999	0	0	999
1	3	1	1	1	0	1
1	3	1	1	0	0	999
1	3	1	0	1	0	999
1	3	1	999	1	999	999
1	3	1	1	1	0	#NULL!
1	3	1	0	1	2	999
1	3	1	999	1	999	999
1	3	2	1	1	2	#NULL!
1	3	2	1	1	2	#NULL!
1	3	2	1	0	0	0
1	3	2	1	1	2	999
1	3	2	999	1	2	999
1	3	2	1	1	2	999
1	3	2	0	1	2	999
1	3	2	1	0	0	999
1	3	2	0	0	2	#NULL!
1	3	2	1	1	2	0
1	3	2	0	0	2	1
1	3	2	1	1	2	1
1	3	2	0	1	0	999
1	3	2	1	1	2	1
1	3	2	0	1	2	1
1	3	2	1	1	999	999
1	3	2	0	1	2	999
1	3	2	0	1	999	0
1	3	2	1	1	0	1
1	3	2	1	0	2	#NULL!
1	3	2	0	1	999	999
1	3	2	1	1	0	1
1	3	2	1	1	2	999
1	3	0	0	1	1	999
1	3	1	1	1	1	999
1	3	1	0	0	0	999
1	3	1	0	0	2	999
1	3	1	0	0	2	0
1	3	1	1	1	2	999
1	3	1	1	0	1	999
1	3	1	1	0	0	999
1	3	1	1	0	2	999
1	3	1	0	0	0	1
1	3	1	0	0	2	0
1	3	1	0	1	1	999
1	3	1	0	0	1	999
1	3	1	0	0	2	999
1	3	1	0	1	0	0
1	3	1	1	0	1	999
1	3	1	999	1	2	999
1	3	1	1	1	2	999
1	3	1	0	1	1	999
1	3	1	0	1	1	999
1	3	1	0	0	0	999
1	3	1	0	1	2	999
1	3	1	1	0	1	999
1	3	1	0	0	0	999
1	3	1	0	1	2	999
1	3	1	999	1	999	999
1	3	1	999	1	0	999
1	3	1	0	0	0	999
1	3	1	0	1	0	999
1	3	1	1	1	1	999
1	3	1	0	1	0	999
1	3	1	0	0	2	#NULL!
1	3	1	0	0	999	0
1	3	1	0	0	999	0
1	3	1	0	1	0	999
1	3	1	0	0	2	999
1	3	2	1	1	1	1
1	3	2	0	1	1	999
1	3	2	0	1	1	999
1	3	1	0	0	0	999
1	3	1	0	1	0	999
1	3	1	1	0	1	1
1	3	1	1	0	0	1
1	3	1	0	1	999	999
1	3	1	1	0	1	999
1	3	2	999	1	0	999
1	3	2	0	1	2	999
1	3	2	1	1	2	999
1	3	2	0	1	0	999
1	3	2	1	1	0	999
1	3	2	0	1	2	999
1	3	2	0	0	0	999
1	3	2	0	1	0	999
1	3	2	0	0	0	999
1	3	2	0	1	0	999
1	3	2	0	1	2	1
1	3	2	0	1	2	1
1	3	2	0	0	1	999
1	3	2	0	1	2	1
1	3	2	0	1	2	999
1	3	2	1	0	999	#NULL!
1	3	1	0	0	0	999
1	3	1	1	1	1	#NULL!
1	3	1	1	1	1	999
1	3	1	0	0	2	999
1	3	2	1	1	0	999
1	3	2	0	1	1	999
1	3	2	999	1	0	999
1	3	2	1	1	999	#NULL!
1	3	2	0	1	0	999
1	3	2	1	1	999	1
1	3	2	1	1	2	999
1	3	2	1	1	0	999
1	3	2	999	1	1	999
1	3	2	0	1	0	999
1	3	2	0	1	2	999
1	3	2	1	1	2	999
1	3	2	1	1	2	999
1	3	2	0	1	2	999
1	3	2	0	1	0	999
1	3	2	1	1	2	999
1	3	2	0	1	1	999
1	3	2	999	1	2	999
1	3	2	999	1	2	999
1	3	2	0	1	2	999
1	3	2	0	1	2	999
1	3	2	999	1	999	999
1	3	2	999	1	999	999
1	3	2	0	1	2	999
1	3	2	0	1	0	999
1	3	2	0	1	0	999
1	3	2	0	1	2	999
1	3	2	0	1	999	999
1	3	2	0	1	0	999
1	3	2	999	1	2	999
1	3	2	1	1	2	999
1	3	2	0	1	2	999
1	3	2	0	1	0	999
1	3	2	1	1	0	999
1	3	2	999	1	1	999
1	3	2	0	1	2	999
1	3	2	1	1	1	1
1	3	2	0	1	2	#NULL!
1	3	2	0	1	2	#NULL!
1	3	2	1	1	2	#NULL!
1	3	2	1	1	2	999
1	3	2	0	1	2	999
1	3	2	0	0	0	999
1	3	2	0	1	2	999
1	3	2	0	1	0	999
1	3	2	1	1	0	999
1	3	2	1	1	2	999
1	3	2	1	1	0	1
1	3	2	1	1	2	999
1	3	2	1	1	2	999
1	3	2	1	1	0	999
1	3	2	1	1	1	999
1	3	2	999	1	0	999
1	3	2	0	1	0	999
1	3	2	999	1	2	999
1	3	2	0	1	0	999
1	3	2	0	1	1	999
1	3	2	999	1	0	999
1	3	2	1	1	1	999
1	3	2	0	1	0	999
1	3	2	0	1	2	999
1	3	2	1	1	0	999
1	3	2	0	1	0	999
1	3	2	0	1	0	999
1	3	2	1	1	1	999
1	3	2	1	1	2	999
1	3	2	0	1	1	999
1	3	2	0	1	0	999
1	3	2	1	1	1	999
1	3	2	1	1	2	999
1	3	2	0	1	0	999
1	3	2	0	1	2	999
1	3	2	1	1	2	999
1	3	2	1	1	2	999
1	3	2	999	1	2	999
1	3	2	1	1	0	999
1	3	2	1	1	2	999
1	3	2	1	1	0	999
1	3	2	1	1	2	999
1	3	2	1	1	2	999
1	3	2	1	1	0	999
1	3	2	1	1	0	999
1	3	2	0	0	0	999
1	3	2	1	1	0	999
1	3	2	1	1	2	999
1	3	2	0	1	0	999
1	3	2	0	1	0	999
1	3	2	1	1	1	999
1	3	2	0	1	1	999
1	3	2	999	1	999	999
1	3	2	1	1	2	999
1	3	2	0	1	0	999
1	3	2	0	1	1	999
1	3	2	1	1	999	999
1	3	2	0	1	2	999
1	3	2	1	1	2	999
1	3	2	0	1	1	999
1	3	2	1	1	0	999
1	3	2	1	1	999	999
1	3	2	0	1	2	999
1	3	2	1	1	1	999
1	3	2	0	1	0	999
1	3	2	0	1	1	999
1	3	2	1	1	2	999
1	3	2	1	1	1	999
1	3	2	0	1	1	999
1	3	2	0	1	0	999
1	3	2	0	1	2	#NULL!
1	3	2	0	1	1	#NULL!
1	3	2	0	1	0	#NULL!
1	3	2	1	1	999	1
1	3	2	1	1	2	0
1	3	2	1	1	2	1
1	3	2	1	1	2	0
1	3	2	0	1	2	0
1	3	2	0	1	2	999
1	3	2	0	1	0	1
1	3	2	0	1	999	999
1	3	2	1	1	999	999
1	3	2	0	1	2	999
1	3	2	1	1	0	999
1	3	2	0	1	2	999
1	3	2	1	1	1	999
1	3	2	0	1	2	999
1	3	2	0	1	0	999
1	3	2	1	1	2	999
1	3	2	999	1	2	999
1	3	2	0	1	2	999
1	3	2	0	1	2	999
1	3	2	1	1	1	999
1	3	2	1	1	0	999
1	3	2	1	1	999	999
1	3	2	1	1	0	999
1	3	2	1	1	999	999
1	3	2	1	1	2	999
1	3	1	999	0	999	1
1	3	2	1	1	2	1
1	3	999	0	999	999	999
1	3	999	0	999	999	999
1	3	999	0	999	999	999
1	3	999	999	999	2	999
1	3	999	0	999	999	999
1	3	999	0	999	999	999
1	3	999	0	999	999	999
1	3	999	0	999	999	999
1	3	999	999	999	0	999
1	3	999	0	999	999	999
1	3	999	1	999	2	999
1	3	999	1	999	999	999
1	3	999	1	999	999	999
1	3	999	0	999	999	999
1	3	999	1	999	1	999
1	3	999	1	999	2	999
1	3	999	0	999	2	999
1	3	999	0	999	0	999
1	3	999	0	999	2	999
1	3	999	0	999	999	999
1	3	999	999	999	2	999
1	3	999	999	999	2	999
1	3	999	1	1	999	999
2	3	0	0	1	999	#NULL!
2	3	0	0	0	2	1
2	3	0	0	0	2	999
2	3	0	0	0	2	0
2	3	0	0	0	0	0
2	3	0	1	1	1	0
2	3	0	0	0	2	1
2	3	0	1	0	1	0
2	3	0	0	0	2	999
2	3	0	0	0	2	1
2	3	0	0	0	2	1
2	3	0	999	1	999	1
2	3	0	0	1	0	1
2	3	0	999	1	999	0
2	3	1	0	1	2	999
2	3	1	0	0	2	#NULL!
2	3	1	0	0	1	1
2	3	1	0	0	2	1
2	3	1	0	0	2	1
2	3	1	0	0	2	1
2	3	1	0	0	2	1
2	3	1	0	1	2	999
2	3	1	0	0	2	999
2	3	1	0	0	2	1
2	3	1	0	0	2	1
2	3	1	0	0	2	#NULL!
2	3	1	0	0	2	#NULL!
2	3	1	0	0	2	1
2	3	1	0	1	2	1
2	3	1	0	0	2	1
2	3	1	0	0	2	1
2	3	1	0	0	2	1
2	3	1	0	1	2	1
2	3	1	0	1	2	1
2	3	1	0	0	2	1
2	3	1	0	1	1	1
2	3	1	0	0	2	999
2	3	1	0	1	1	1
2	3	1	1	1	2	#NULL!
2	3	1	0	1	2	#NULL!
2	3	1	0	1	999	#NULL!
2	3	1	1	1	2	1
2	3	1	0	1	2	1
2	3	1	0	1	2	999
2	3	1	0	1	2	999
2	3	1	0	1	2	999
2	3	1	0	1	2	#NULL!
2	3	1	0	1	2	#NULL!
2	3	1	0	1	2	1
2	3	1	999	1	999	1
2	3	1	0	1	2	1
2	3	1	0	1	2	1
2	3	2	0	0	1	1
2	3	2	0	1	2	999
2	3	2	0	1	999	#NULL!
2	3	2	1	1	2	#NULL!
2	3	2	0	1	2	1
2	3	2	1	1	2	999
2	3	2	0	1	2	1
2	3	2	1	1	2	1
2	3	2	0	1	2	1
2	3	2	999	1	2	1
2	3	2	999	1	2	1
2	3	2	0	1	2	1
2	3	2	1	1	2	1
2	3	2	0	1	2	1
2	3	2	0	1	2	1
2	3	2	1	1	2	1
2	3	2	0	1	2	1
2	3	2	1	1	2	999
2	3	2	1	1	2	999
2	3	2	1	1	2	999
2	3	2	0	1	999	999
2	3	2	0	1	2	1
2	3	2	0	1	2	1
2	3	2	0	1	1	1
2	3	2	0	1	0	1
2	3	2	0	1	2	1
2	3	2	0	1	999	1
2	3	2	0	1	2	1
2	3	2	0	1	2	1
2	3	2	0	1	2	1
2	3	2	999	1	999	1
2	3	2	0	1	2	1
2	3	2	0	1	2	1
2	3	2	0	1	2	1
2	3	2	0	1	2	1
2	3	2	0	1	2	#NULL!
2	3	2	0	1	2	#NULL!
2	3	2	0	1	999	#NULL!
2	3	2	1	1	2	#NULL!
2	3	2	0	1	2	1
2	3	2	0	1	1	1
2	3	2	999	1	999	1
2	3	2	0	1	2	1
2	3	2	1	1	2	1
2	3	2	0	1	2	1
2	3	2	0	1	1	1
2	3	2	0	1	2	1
2	3	2	0	1	2	1
2	3	2	999	1	2	1
2	3	2	0	1	2	1
2	3	2	1	1	2	1
2	3	2	0	1	2	1
2	3	2	0	1	999	1
2	3	2	0	1	0	1
2	3	2	1	1	2	1
2	3	2	0	1	2	1
2	3	2	0	1	999	1
2	3	2	0	1	2	1
2	3	2	1	1	2	1
2	3	2	0	1	2	1
2	3	2	0	1	2	1
2	3	2	0	1	2	1
2	3	2	999	1	999	1
2	3	2	0	1	2	1
2	3	2	0	1	999	1
2	3	2	0	1	1	1
2	3	2	0	1	2	1
2	3	2	0	1	2	1
2	3	2	0	1	2	1
2	3	2	1	1	2	1
2	3	2	0	1	2	1
2	3	2	0	1	2	1
2	3	2	1	1	2	999
2	3	2	0	1	2	1
2	3	2	0	1	2	1
2	3	2	1	1	999	1
2	3	2	1	1	2	1
2	3	2	0	1	999	#NULL!
2	3	2	0	1	2	#NULL!
2	3	2	1	1	2	1
2	3	2	1	1	2	1
2	3	2	0	1	2	1
2	3	2	999	1	999	1
2	3	2	1	1	2	1
2	3	2	1	1	2	1
2	3	2	1	1	2	1
2	3	1	0	1	1	0
2	3	1	1	0	2	1
2	3	1	0	1	2	999
2	3	1	0	0	2	1
2	3	1	0	0	2	#NULL!
2	3	1	0	0	999	#NULL!
2	3	1	0	1	0	#NULL!
2	3	1	0	0	1	#NULL!
2	3	1	1	1	2	1
2	3	2	1	0	2	1
2	3	2	999	1	999	999
2	3	2	0	1	2	1
2	3	2	0	1	2	1
2	3	1	0	1	2	1
2	3	2	0	1	999	#NULL!
2	3	2	1	1	2	1
2	3	2	1	1	2	1
2	3	2	0	1	2	1
2	3	2	0	1	2	#NULL!
2	3	2	999	1	2	1
2	3	2	0	1	2	1
2	3	2	1	1	1	#NULL!
2	3	2	1	1	2	999
2	3	2	1	1	2	999
2	3	2	0	1	0	0
2	3	2	0	1	2	1
2	3	2	0	1	2	1
2	3	2	1	1	2	#NULL!
2	3	2	1	1	1	#NULL!
2	3	2	1	1	0	#NULL!
2	3	2	0	1	2	1
2	3	2	1	1	2	1
2	3	2	1	1	1	1
2	3	2	0	1	999	1
2	3	2	1	1	2	1
2	3	2	1	1	2	1
2	3	2	0	1	1	1
2	3	2	0	1	2	1
2	3	2	1	1	2	1
2	3	2	1	1	2	1
2	3	2	0	1	999	1
2	3	2	0	1	2	1
2	3	2	999	1	2	999
2	3	2	0	1	2	1
2	3	2	0	1	1	1
2	3	2	1	1	2	1
2	3	2	1	1	2	1
2	3	2	0	1	2	1
2	3	2	1	1	2	1
2	3	2	1	1	2	1
2	3	2	0	1	2	1
2	3	2	1	1	2	#NULL!
2	3	2	0	1	0	#NULL!
2	3	2	1	1	999	#NULL!
2	3	2	0	1	2	#NULL!
2	3	2	1	1	2	#NULL!
2	3	2	1	1	2	1
2	3	2	1	1	2	1
2	3	2	0	1	2	999
2	3	2	0	1	0	1
2	3	2	1	1	2	1
2	3	2	1	1	2	1
2	3	2	1	1	2	1
2	3	2	0	1	2	1
2	3	2	0	1	0	1
2	3	2	1	1	1	1
2	3	2	0	1	2	1
2	3	2	0	1	2	1
2	3	2	0	1	999	999
2	3	2	1	1	0	1
2	3	2	1	1	2	1
2	3	2	0	1	2	1
2	3	2	0	1	999	1
2	3	2	0	1	2	1
2	3	2	1	1	2	1
2	3	2	0	1	2	1
2	3	2	1	1	2	1
2	3	2	1	1	2	1
2	3	2	0	1	2	1
2	3	2	1	1	2	1
2	3	2	0	1	999	999
2	3	2	0	1	2	1
2	3	2	0	1	2	1
2	3	2	0	1	999	1
2	3	2	1	1	1	1
2	3	2	0	1	0	1
2	3	2	0	999	2	1
2	3	2	1	1	2	1
2	3	2	1	1	2	1
2	3	2	0	1	2	1
2	3	2	0	1	2	1
2	3	2	1	1	999	1
2	3	2	1	1	2	1
2	3	2	0	1	2	#NULL!
2	3	2	1	1	2	1
2	3	2	0	1	2	1
2	3	2	1	1	2	1
2	3	2	0	1	2	1
2	3	2	0	1	2	1
2	3	2	1	1	2	1
2	3	2	0	1	2	1
2	3	2	999	1	2	1
2	3	2	1	1	1	1
2	3	2	1	1	1	1
2	3	2	0	1	2	1
2	3	2	1	1	2	1
2	3	2	1	1	2	999
2	3	2	0	1	2	1
2	3	2	1	1	2	1
2	3	2	0	1	0	1
2	3	2	1	1	2	1
2	3	2	1	1	2	1
2	3	2	1	1	2	1
2	3	2	0	1	2	1
2	3	1	0	0	2	1
2	3	1	999	1	999	1
2	3	2	999	1	999	1
2	3	2	1	1	2	0
2	3	2	999	1	999	1
2	3	2	999	1	999	1
2	3	2	999	1	999	0
2	3	2	999	1	2	1
2	3	2	999	0	2	1
2	3	2	999	1	999	1
2	3	2	1	1	2	1
2	3	2	999	1	999	1
2	3	2	999	1	999	1
2	3	2	999	1	999	1
2	3	2	999	1	999	1
2	3	2	999	1	999	1
2	3	2	999	1	999	1
2	3	2	999	1	999	1
2	3	2	999	1	999	1
2	3	0	0	0	2	0
2	3	0	999	0	999	1
2	3	1	0	0	2	1
2	3	1	0	0	2	1
2	3	1	0	0	2	1
2	3	1	0	0	2	1
2	3	1	0	1	2	1
2	3	1	0	1	2	1
2	3	1	1	0	999	999
2	3	1	0	0	0	1
2	3	1	0	1	2	1
2	3	1	1	0	2	1
2	3	1	0	1	2	1
2	3	1	999	1	2	1
2	3	1	0	0	2	1
2	3	1	0	1	2	1
2	3	1	0	1	2	1
2	3	1	1	1	2	1
2	3	2	0	1	2	1
2	3	2	1	1	2	1
2	3	2	0	1	0	1
2	3	2	0	1	999	1
2	3	2	999	1	999	1
2	3	2	0	1	1	1
2	3	2	1	1	2	1
2	3	2	1	0	2	1
2	3	2	0	1	2	1
2	3	2	0	1	2	1
2	3	2	999	1	999	1
2	3	2	0	999	999	1
2	3	2	1	1	2	1
2	3	2	1	1	2	1
2	3	2	1	1	2	1
2	3	2	0	1	2	1
2	3	2	0	1	2	1
2	3	2	0	1	2	1
2	3	2	0	1	2	1
2	3	2	1	1	2	1
2	3	2	1	1	2	1
2	3	2	999	1	2	1
2	3	2	999	1	999	1
2	3	2	1	1	2	1
2	3	2	1	1	2	1
2	3	2	999	1	2	1
2	3	2	0	1	2	1
2	3	2	1	1	2	1
2	3	2	1	1	2	1
2	3	2	0	1	2	1
2	3	2	0	1	2	1
2	3	2	1	1	2	999
2	3	2	0	1	2	999
2	3	2	1	1	2	1
2	3	2	1	1	2	999
2	3	2	1	999	2	1
2	3	2	0	1	2	1
2	3	2	0	1	2	1
2	3	2	1	1	2	1
2	3	2	1	1	2	1
2	3	2	0	1	1	1
2	3	2	1	1	2	1
2	3	2	0	1	2	1
2	3	2	1	1	2	1
2	3	2	1	1	2	1
2	3	2	1	1	1	1
2	3	2	0	999	2	1
2	3	2	0	1	2	1
2	3	2	1	1	0	1
2	3	2	1	1	2	1
2	3	2	1	1	2	1
2	3	2	0	1	2	1
2	3	2	1	1	999	1
2	3	2	1	1	2	1
2	3	2	0	1	2	1
2	3	2	1	1	2	1
2	3	999	0	1	2	1
2	3	999	0	1	0	#NULL!
2	3	999	0	1	0	#NULL!
2	3	999	999	1	999	0
2	3	999	0	1	2	1
2	3	999	0	1	999	999
2	3	999	0	1	0	1
2	3	999	1	1	1	1
2	3	999	999	1	999	1
2	3	999	0	1	0	1
2	3	999	1	1	2	1
2	3	999	999	1	999	1
2	3	999	0	1	2	1
2	3	999	0	1	2	1
2	3	999	0	1	2	1
2	3	999	999	1	999	1
2	3	999	1	1	2	1
2	3	999	999	1	999	1
2	3	999	999	1	999	1
2	3	999	999	1	999	0
2	3	999	999	1	2	1
2	3	999	0	1	2	1
2	3	999	1	1	2	1
2	3	999	0	1	0	1
2	3	999	0	1	999	0
3	3	1	0	0	2	1
3	3	2	1	1	1	1
3	3	2	1	1	2	1
3	3	2	0	1	2	1
3	3	999	0	1	2	1
4	3	0	0	0	0	999
4	3	0	0	0	1	999
4	3	0	0	1	1	#NULL!
4	3	0	1	0	1	#NULL!
4	3	0	1	0	1	#NULL!
4	3	0	0	0	1	#NULL!
4	3	0	0	0	0	#NULL!
4	3	0	0	0	2	1
4	3	0	0	0	0	999
4	3	0	0	0	0	1
4	3	0	1	0	999	1
4	3	0	0	0	0	1
4	3	0	0	0	2	1
4	3	0	0	0	999	1
4	3	0	0	0	0	0
4	3	0	0	0	2	1
4	3	0	0	0	0	999
4	3	0	0	0	999	1
4	3	0	0	0	1	999
4	3	0	0	0	1	999
4	3	0	0	0	2	1
4	3	0	0	0	0	0
4	3	0	0	0	1	1
4	3	0	0	0	1	999
4	3	0	0	0	2	999
4	3	0	0	0	0	999
4	3	0	0	1	0	999
4	3	0	0	0	1	999
4	3	0	0	0	0	999
4	3	0	0	0	999	999
4	3	0	0	0	0	1
4	3	0	0	1	2	1
4	3	0	0	0	0	999
4	3	0	0	0	1	999
4	3	0	0	0	2	999
4	3	0	1	0	1	1
4	3	0	0	1	999	1
4	3	0	1	1	1	1
4	3	0	1	1	0	999
4	3	0	1	1	0	999
4	3	0	0	1	0	1
4	3	0	0	0	1	1
4	3	0	1	1	999	1
4	3	0	1	1	1	1
4	3	0	0	0	0	1
4	3	0	0	1	999	1
4	3	0	1	0	1	1
4	3	0	1	0	999	1
4	3	0	0	0	0	999
4	3	0	0	0	999	999
4	3	0	0	0	2	1
4	3	0	0	0	0	1
4	3	0	0	0	0	1
4	3	0	1	0	0	1
4	3	0	0	0	0	1
4	3	0	0	0	1	999
4	3	0	0	1	999	1
4	3	0	0	0	0	1
4	3	0	0	0	999	1
4	3	0	0	1	999	1
4	3	0	1	1	999	1
4	3	0	0	0	2	1
4	3	0	1	0	2	1
4	3	0	0	0	2	1
4	3	0	1	1	2	999
4	3	0	0	0	0	1
4	3	0	0	0	1	0
4	3	0	0	0	2	0
4	3	0	0	0	1	1
4	3	0	1	0	999	1
4	3	0	1	1	0	1
4	3	0	0	0	2	1
4	3	0	1	1	999	1
4	3	0	0	0	2	999
4	3	0	0	0	0	999
4	3	0	0	1	999	1
4	3	0	0	0	2	1
4	3	0	0	0	0	1
4	3	0	0	1	999	999
4	3	0	1	1	2	1
4	3	0	1	1	999	0
4	3	0	1	0	2	1
4	3	0	0	0	999	999
4	3	0	0	0	0	999
4	3	0	0	0	1	1
4	3	0	0	1	999	1
4	3	0	0	1	1	1
4	3	0	1	1	999	1
4	3	0	1	0	0	1
4	3	0	0	1	999	0
4	3	0	1	1	999	999
4	3	0	0	0	1	1
4	3	0	0	0	999	1
4	3	0	0	0	999	999
4	3	0	0	1	999	1
4	3	0	0	1	0	1
4	3	0	0	1	999	999
4	3	0	0	0	2	1
4	3	0	0	1	999	1
4	3	0	0	1	999	1
4	3	0	0	0	999	1
4	3	0	0	1	2	1
4	3	0	0	0	0	999
4	3	0	0	0	1	999
4	3	0	0	0	0	1
4	3	0	0	0	999	1
4	3	0	0	0	0	999
4	3	0	0	0	999	999
4	3	0	0	0	0	1
4	3	0	0	1	0	1
4	3	0	0	0	0	0
4	3	0	0	0	1	0
4	3	0	0	1	1	999
4	3	0	1	999	0	999
4	3	0	0	1	1	1
4	3	0	0	1	0	1
4	3	0	0	0	1	999
4	3	0	0	0	0	999
4	3	0	0	0	2	1
4	3	0	0	1	1	1
4	3	0	0	0	0	1
4	3	0	0	0	0	1
4	3	0	0	0	0	1
4	3	0	0	0	0	1
4	3	0	0	1	1	999
4	3	0	1	0	0	1
4	3	0	0	0	0	1
4	3	0	0	0	999	0
4	3	0	0	1	0	0
4	3	0	0	0	2	1
4	3	0	0	0	0	#NULL!
4	3	0	0	1	0	#NULL!
4	3	0	0	0	999	#NULL!
4	3	0	0	0	0	#NULL!
4	3	0	0	0	2	1
4	3	0	0	0	0	#NULL!
4	3	0	0	1	2	1
4	3	0	0	0	1	#NULL!
4	3	0	1	0	999	#NULL!
4	3	0	1	0	2	#NULL!
4	3	0	0	0	0	#NULL!
4	3	0	0	0	2	#NULL!
4	3	0	0	0	2	1
4	3	0	0	0	0	999
4	3	0	0	0	0	999
4	3	0	0	0	0	999
4	3	0	0	1	2	1
4	3	0	0	0	0	999
4	3	0	0	1	0	999
4	3	0	0	0	1	1
4	3	0	0	0	1	1
4	3	0	0	0	0	999
4	3	0	0	0	2	999
4	3	0	0	0	2	1
4	3	0	0	0	0	1
4	3	0	0	1	999	1
4	3	0	0	0	0	0
4	3	0	0	1	2	1
4	3	0	0	0	0	1
4	3	0	0	0	2	999
4	3	0	0	0	0	1
4	3	0	1	0	0	1
4	3	0	0	0	0	1
4	3	0	0	1	0	1
4	3	0	0	0	1	0
4	3	0	0	0	0	0
4	3	0	0	0	1	1
4	3	0	1	0	0	1
4	3	0	0	0	0	1
4	3	0	0	0	1	999
4	3	0	0	0	2	1
4	3	0	0	999	999	999
4	3	0	0	0	0	1
4	3	0	0	999	999	1
4	3	0	0	0	2	1
4	3	0	0	0	0	1
4	3	0	0	0	0	999
4	3	0	0	0	1	1
4	3	0	0	0	1	1
4	3	0	1	0	1	1
4	3	0	0	0	2	999
4	3	0	1	0	2	1
4	3	0	0	0	0	1
4	3	0	0	0	999	999
4	3	0	0	0	0	999
4	3	0	1	0	0	1
4	3	0	1	0	0	0
4	3	0	0	0	2	0
4	3	0	0	0	1	1
4	3	0	0	1	2	1
4	3	0	0	1	0	999
4	3	0	0	1	1	1
4	3	0	0	0	0	1
4	3	0	0	0	2	1
4	3	0	0	0	0	999
4	3	0	1	0	1	999
4	3	0	0	0	0	1
4	3	0	0	0	1	0
4	3	0	0	0	0	999
4	3	0	1	0	2	1
4	3	0	0	0	2	999
4	3	0	0	1	0	999
4	3	0	0	0	1	0
4	3	0	0	0	0	1
4	3	0	0	0	0	1
4	3	0	0	1	0	999
4	3	0	999	999	999	999
4	3	0	0	0	2	999
4	3	0	999	999	999	999
4	3	0	0	0	999	999
4	3	0	0	0	999	999
4	3	0	0	0	2	999
4	3	0	0	0	0	999
4	3	0	0	0	1	999
4	3	0	0	1	0	999
4	3	0	0	0	2	999
4	3	0	0	0	0	#NULL!
4	3	0	0	0	0	#NULL!
4	3	0	0	0	0	#NULL!
4	3	0	0	0	2	#NULL!
4	3	0	1	0	2	999
4	3	0	0	0	1	999
4	3	0	1	0	2	999
4	3	0	0	0	0	999
4	3	0	1	0	2	999
4	3	0	999	0	999	999
4	3	0	1	0	0	999
4	3	0	0	0	2	999
4	3	0	0	0	1	999
4	3	0	0	0	0	999
4	3	0	0	0	2	1
4	3	0	0	0	0	1
4	3	0	0	0	0	1
4	3	0	1	0	999	999
4	3	0	999	0	2	999
4	3	0	0	0	1	1
4	3	0	0	0	1	0
4	3	0	0	0	2	1
4	3	0	0	0	0	1
4	3	0	0	0	1	1
4	3	0	0	0	1	1
4	3	0	0	0	2	1
4	3	0	0	0	2	999
4	3	0	1	0	1	999
4	3	0	0	1	1	999
4	3	0	0	1	0	999
4	3	0	1	0	999	999
4	3	0	0	0	2	999
4	3	0	0	0	1	999
4	3	0	0	0	2	1
4	3	0	0	0	2	0
4	3	0	0	0	1	1
4	3	0	0	0	2	999
4	3	0	0	0	0	0
4	3	0	0	0	999	999
4	3	0	0	0	1	999
4	3	0	0	0	0	999
4	3	0	0	1	1	999
4	3	0	0	999	999	999
4	3	0	0	0	1	999
4	3	0	1	0	1	0
4	3	0	0	1	2	0
4	3	0	1	1	0	1
4	3	0	0	1	0	1
4	3	0	0	1	2	1
4	3	0	1	0	0	1
4	3	0	0	1	999	1
4	3	0	0	0	0	1
4	3	0	0	1	0	1
4	3	0	0	1	999	999
4	3	0	0	0	0	1
4	3	0	0	0	2	1
4	3	0	1	0	0	999
4	3	0	0	1	2	1
4	3	0	0	0	2	0
4	3	0	1	1	1	1
4	3	0	1	1	0	1
4	3	0	0	1	0	1
4	3	0	0	1	1	1
4	3	0	0	0	0	1
4	3	0	1	1	0	1
4	3	0	0	0	1	0
4	3	0	1	0	0	1
4	3	0	1	1	0	1
4	3	0	0	1	999	1
4	3	0	0	1	2	1
4	3	0	0	0	0	999
4	3	0	0	0	1	999
4	3	0	0	1	1	1
4	3	0	0	1	0	999
4	3	0	1	1	0	1
4	3	0	1	1	0	1
4	3	0	1	1	0	1
4	3	0	0	0	0	999
4	3	0	0	1	2	1
4	3	0	1	1	0	1
4	3	0	1	0	2	0
4	3	0	0	0	0	0
4	3	0	0	0	1	999
4	3	0	0	1	999	1
4	3	0	0	1	0	1
4	3	0	0	1	999	1
4	3	0	1	0	0	1
4	3	0	1	1	999	999
4	3	0	0	1	0	1
4	3	0	0	0	0	1
4	3	0	0	0	0	1
4	3	0	1	0	2	1
4	3	0	0	0	1	0
4	3	0	1	1	0	1
4	3	0	0	0	1	1
4	3	0	0	0	0	1
4	3	0	0	0	0	1
4	3	0	0	1	1	1
4	3	0	0	0	999	999
4	3	0	0	0	0	1
4	3	0	0	0	0	1
4	3	0	0	0	999	1
4	3	0	0	0	2	0
4	3	0	0	0	0	1
4	3	0	0	0	0	1
4	3	0	0	0	0	1
4	3	0	0	0	0	1
4	3	0	0	0	0	1
4	3	0	0	0	999	1
4	3	0	0	0	1	1
4	3	0	0	0	0	999
4	3	0	0	0	999	1
4	3	0	0	0	0	0
4	3	0	0	0	0	1
4	3	0	1	0	999	999
4	3	0	0	1	0	1
4	3	0	1	0	2	1
4	3	0	0	0	0	1
4	3	0	1	0	0	1
4	3	0	0	0	0	1
4	3	0	0	0	2	999
4	3	0	0	0	0	1
4	3	0	0	0	0	999
4	3	0	0	1	0	999
4	3	0	0	0	0	1
4	3	0	0	0	0	999
4	3	0	0	0	0	999
4	3	0	0	0	0	999
4	3	0	1	0	1	999
4	3	0	0	0	2	1
4	3	0	1	0	0	999
4	3	0	0	0	0	999
4	3	0	0	0	0	1
4	3	0	0	1	999	999
4	3	0	0	0	2	1
4	3	0	0	0	0	1
4	3	0	0	0	999	999
4	3	0	0	0	0	1
4	3	0	0	0	2	1
4	3	0	0	0	0	1
4	3	0	0	0	1	1
4	3	0	0	1	0	999
4	3	0	0	0	2	1
4	3	0	1	1	2	999
4	3	0	0	0	1	1
4	3	0	0	0	2	1
4	3	0	0	1	2	999
4	3	0	0	0	1	1
4	3	0	1	1	2	1
4	3	0	0	0	999	999
4	3	0	0	0	1	999
4	3	0	0	0	0	999
4	3	0	0	999	2	999
4	3	0	0	0	1	0
4	3	0	0	0	0	1
4	3	0	0	0	0	0
4	3	0	999	0	0	#NULL!
4	3	0	0	0	1	999
4	3	0	0	0	999	#NULL!
4	3	0	0	0	1	#NULL!
4	3	0	0	0	0	#NULL!
4	3	0	0	0	2	#NULL!
4	3	0	0	0	2	#NULL!
4	3	0	0	0	2	1
4	3	0	0	0	1	999
4	3	0	0	0	0	1
4	3	0	0	0	2	1
4	3	0	0	1	0	1
4	3	0	999	0	999	999
4	3	0	999	0	999	999
4	3	0	1	0	0	999
4	3	0	0	0	2	1
4	3	0	1	1	0	1
4	3	0	0	0	2	1
4	3	0	0	0	2	1
4	3	0	1	0	0	1
4	3	0	0	0	999	999
4	3	0	0	0	1	999
4	3	0	1	1	2	0
4	3	0	0	0	0	1
4	3	0	0	0	999	999
4	3	0	0	0	2	1
4	3	0	0	1	2	1
4	3	0	0	0	2	1
4	3	0	0	0	2	1
4	3	0	0	1	1	1
4	3	0	0	0	0	1
4	3	0	0	0	0	1
4	3	0	0	0	2	1
4	3	0	1	1	0	1
4	3	0	1	0	0	1
4	3	0	0	0	999	1
4	3	0	0	1	0	1
4	3	0	1	1	2	1
4	3	0	0	1	2	1
4	3	0	0	0	2	0
4	3	0	0	0	0	1
4	3	0	1	0	1	999
4	3	0	0	0	0	1
4	3	0	0	0	999	999
4	3	0	1	1	2	1
4	3	0	0	0	0	1
4	3	0	0	0	2	1
4	3	0	0	0	2	1
4	3	0	0	0	1	999
4	3	0	0	0	0	999
4	3	0	0	0	1	999
4	3	1	0	1	2	1
4	3	1	0	0	0	1
4	3	1	1	0	999	#NULL!
4	3	1	0	0	2	999
4	3	1	0	1	999	0
4	3	1	0	0	0	999
4	3	1	0	0	0	999
4	3	1	0	1	999	0
4	3	1	0	0	2	#NULL!
4	3	1	0	1	2	1
4	3	1	1	1	2	999
4	3	1	0	0	1	999
4	3	1	0	0	1	1
4	3	1	1	0	1	1
4	3	1	0	1	0	999
4	3	1	999	1	0	0
4	3	1	1	1	1	999
4	3	1	0	0	0	1
4	3	1	0	0	2	1
4	3	1	0	0	0	0
4	3	1	1	0	999	1
4	3	1	0	0	2	1
4	3	1	1	0	2	0
4	3	1	0	0	999	#NULL!
4	3	1	0	0	2	#NULL!
4	3	1	1	1	999	1
4	3	1	1	0	0	1
4	3	1	1	1	1	1
4	3	1	1	1	2	1
4	3	1	0	1	1	999
4	3	0	0	1	0	1
4	3	1	0	0	0	999
4	3	1	0	0	1	#NULL!
4	3	1	0	1	0	#NULL!
4	3	1	0	0	1	#NULL!
4	3	1	0	0	1	1
4	3	1	0	0	0	999
4	3	1	0	0	1	999
4	3	1	0	0	0	1
4	3	1	0	0	1	1
4	3	1	0	0	1	0
4	3	1	1	0	1	999
4	3	1	1	0	0	999
4	3	1	0	1	0	1
4	3	1	0	0	0	1
4	3	1	0	1	0	1
4	3	1	1	0	1	1
4	3	1	0	0	1	999
4	3	1	0	0	0	1
4	3	1	1	0	2	#NULL!
4	3	1	0	0	2	#NULL!
4	3	1	1	0	1	#NULL!
4	3	1	0	0	1	999
4	3	1	1	0	0	999
4	3	1	0	0	0	1
4	3	1	0	0	1	1
4	3	1	0	1	2	1
4	3	1	1	1	1	1
4	3	1	0	0	2	999
4	3	1	0	0	2	999
4	3	1	999	999	999	999
4	3	1	0	0	2	999
4	3	1	0	0	1	999
4	3	1	0	0	0	#NULL!
4	3	1	1	0	2	#NULL!
4	3	1	0	0	1	999
4	3	1	0	1	0	999
4	3	1	0	1	1	1
4	3	1	0	0	0	999
4	3	1	0	0	0	999
4	3	1	0	0	1	1
4	3	1	0	1	1	0
4	3	1	1	0	2	999
4	3	1	0	1	999	999
4	3	1	999	0	0	1
4	3	1	0	0	999	1
4	3	1	0	0	0	1
4	3	1	1	0	0	1
4	3	1	0	1	0	1
4	3	1	0	0	2	1
4	3	1	0	1	2	999
4	3	1	0	0	2	0
4	3	1	0	1	999	999
4	3	1	0	1	2	1
4	3	1	0	0	0	0
4	3	1	0	1	1	1
4	3	1	0	0	0	999
4	3	1	0	0	0	1
4	3	1	0	0	0	999
4	3	1	0	0	1	0
4	3	1	0	0	2	999
4	3	1	0	0	0	999
4	3	1	0	1	999	999
4	3	1	0	1	0	#NULL!
4	3	1	0	0	0	#NULL!
4	3	1	0	0	0	#NULL!
4	3	1	0	0	0	999
4	3	1	0	0	1	999
4	3	1	0	0	0	1
4	3	1	0	0	0	999
4	3	1	0	0	0	1
4	3	1	0	1	0	1
4	3	1	0	0	1	999
4	3	1	1	1	2	0
4	3	1	1	1	0	999
4	3	1	0	1	1	999
4	3	1	1	0	0	1
4	3	1	999	999	999	999
4	3	1	0	0	2	0
4	3	1	1	1	999	999
4	3	1	999	1	999	999
4	3	1	0	1	2	999
4	3	1	0	0	999	1
4	3	1	0	0	2	1
4	3	1	0	1	1	#NULL!
4	3	1	0	1	0	#NULL!
4	3	1	0	1	2	#NULL!
4	3	1	1	0	0	999
4	3	1	0	1	2	#NULL!
4	3	1	1	0	2	#NULL!
4	3	1	1	1	1	1
4	3	1	0	0	0	1
4	3	1	1	0	999	999
4	3	1	1	1	1	1
4	3	1	0	0	0	1
4	3	1	1	1	1	1
4	3	1	0	0	1	999
4	3	1	0	1	2	0
4	3	1	1	1	1	1
4	3	1	1	1	2	1
4	3	1	0	0	1	999
4	3	1	0	0	1	999
4	3	1	1	1	2	999
4	3	1	0	1	2	1
4	3	1	999	999	999	999
4	3	1	0	0	2	#NULL!
4	3	1	0	0	2	999
4	3	1	0	0	0	999
4	3	1	0	1	1	999
4	3	1	1	0	2	1
4	3	1	0	0	0	999
4	3	1	1	0	0	999
4	3	1	0	0	0	1
4	3	1	1	1	2	999
4	3	1	0	0	999	0
4	3	1	1	1	1	1
4	3	1	0	1	0	1
4	3	1	0	1	1	1
4	3	1	1	1	1	1
4	3	1	0	0	1	1
4	3	1	0	0	999	0
4	3	1	0	0	2	1
4	3	1	0	1	0	999
4	3	1	0	1	2	1
4	3	1	0	1	0	999
4	3	1	1	0	2	999
4	3	1	1	1	2	0
4	3	1	0	1	1	1
4	3	1	0	1	0	999
4	3	1	0	0	999	999
4	3	1	0	0	0	999
4	3	1	1	0	2	999
4	3	1	0	1	2	0
4	3	1	0	0	0	1
4	3	1	0	0	0	999
4	3	1	1	1	999	999
4	3	1	0	0	2	0
4	3	1	1	1	0	1
4	3	1	0	1	2	0
4	3	1	0	0	1	1
4	3	1	0	1	2	0
4	3	1	1	0	0	#NULL!
4	3	1	0	0	2	999
4	3	1	1	0	999	1
4	3	1	0	0	2	1
4	3	1	1	1	0	1
4	3	1	1	1	1	0
4	3	1	1	1	0	1
4	3	1	0	0	2	#NULL!
4	3	1	0	1	0	1
4	3	2	1	1	2	999
4	3	2	1	1	1	999
4	3	2	0	0	2	1
4	3	2	0	0	2	#NULL!
4	3	2	0	1	2	1
4	3	2	0	0	0	1
4	3	0	999	999	2	999
4	3	0	0	1	0	999
4	3	1	1	1	0	999
4	3	1	0	1	1	1
4	3	1	1	0	2	1
4	3	1	0	1	2	1
4	3	1	0	1	0	1
4	3	1	0	1	2	1
4	3	1	999	0	0	999
4	3	1	999	999	999	999
4	3	1	0	0	2	0
4	3	1	0	1	2	1
4	3	1	1	1	2	1
4	3	1	0	1	0	1
4	3	1	1	1	999	1
4	3	1	0	1	999	1
4	3	1	1	1	1	1
4	3	1	1	1	0	999
4	3	1	0	1	2	1
4	3	1	0	0	2	1
4	3	1	1	1	2	1
4	3	1	0	0	1	1
4	3	1	1	1	1	1
4	3	1	0	1	2	0
4	3	1	1	1	2	999
4	3	1	0	1	1	999
4	3	1	0	1	1	999
4	3	1	0	0	0	1
4	3	1	0	1	1	1
4	3	1	0	1	1	1
4	3	1	1	0	999	999
4	3	1	0	0	0	999
4	3	1	0	999	2	999
4	3	1	0	0	0	1
4	3	1	0	1	2	1
4	3	1	1	1	0	1
4	3	1	0	1	2	1
4	3	1	0	1	2	999
4	3	1	0	1	0	1
4	3	1	0	1	0	999
4	3	1	0	1	0	999
4	3	1	0	1	999	1
4	3	1	0	1	0	999
4	3	1	1	0	0	999
4	3	1	1	0	0	#NULL!
4	3	1	0	1	999	999
4	3	1	1	0	0	1
4	3	1	0	0	0	1
4	3	1	0	0	2	1
4	3	1	1	0	2	1
4	3	1	1	1	2	1
4	3	1	1	0	999	1
4	3	1	0	1	1	999
4	3	1	0	0	2	#NULL!
4	3	1	0	1	999	999
4	3	1	0	0	2	1
4	3	1	0	1	999	999
4	3	1	1	1	1	#NULL!
4	3	1	0	1	0	999
4	3	1	0	1	0	999
4	3	1	0	1	0	999
4	3	1	0	1	1	999
4	3	1	1	0	999	999
4	3	1	999	0	2	999
4	3	1	0	1	2	1
4	3	1	1	1	0	999
4	3	1	999	1	0	1
4	3	1	0	1	2	999
4	3	1	1	1	0	1
4	3	1	0	1	1	999
4	3	1	0	0	0	0
4	3	2	1	1	1	#NULL!
4	3	2	0	0	0	0
4	3	2	0	0	2	999
4	3	2	1	0	1	999
4	3	2	0	1	1	999
4	3	2	999	1	999	1
4	3	2	1	1	0	999
4	3	2	0	1	2	1
4	3	2	0	1	2	1
4	3	2	0	1	2	999
4	3	2	0	1	0	1
4	3	1	0	1	1	999
4	3	1	0	1	2	1
4	3	1	1	1	2	#NULL!
4	3	1	0	1	0	1
4	3	1	0	1	1	1
4	3	1	0	1	2	999
4	3	1	0	1	1	999
4	3	1	0	1	2	999
4	3	1	0	1	2	999
4	3	1	0	1	1	999
4	3	1	1	1	1	1
4	3	1	0	0	2	999
4	3	1	0	1	1	999
4	3	1	0	1	999	1
4	3	1	1	1	1	999
4	3	1	0	1	0	1
4	3	1	0	1	2	1
4	3	1	0	1	0	1
4	3	1	1	1	999	999
4	3	1	0	1	0	1
4	3	1	1	1	999	999
4	3	1	1	1	999	999
4	3	1	1	1	1	0
4	3	1	0	1	999	1
4	3	1	0	0	2	999
4	3	1	1	1	999	1
4	3	1	0	1	999	1
4	3	1	0	1	2	1
4	3	1	0	1	999	999
4	3	1	1	1	999	1
4	3	1	0	1	0	1
4	3	1	1	1	999	999
4	3	1	1	1	999	999
4	3	1	0	1	999	999
4	3	1	0	0	1	1
4	3	1	1	1	0	1
4	3	1	0	1	999	0
4	3	1	0	1	999	1
4	3	1	1	1	0	1
4	3	1	0	1	999	1
4	3	1	0	1	999	1
4	3	1	1	1	2	999
4	3	1	0	1	999	1
4	3	1	0	1	2	1
4	3	1	1	1	1	1
4	3	1	0	1	1	999
4	3	1	0	1	1	0
4	3	1	0	1	999	1
4	3	1	0	1	2	999
4	3	1	0	1	0	0
4	3	1	0	0	0	999
4	3	1	0	1	2	1
4	3	1	1	1	2	1
4	3	1	0	1	999	1
4	3	1	1	1	999	1
4	3	1	1	1	0	1
4	3	1	0	1	2	#NULL!
4	3	1	1	1	2	#NULL!
4	3	1	0	999	2	#NULL!
4	3	1	0	0	1	#NULL!
4	3	1	0	1	0	0
4	3	1	0	1	999	999
4	3	1	0	1	1	1
4	3	1	1	1	0	1
4	3	1	0	1	0	1
4	3	1	0	1	2	1
4	3	1	1	1	0	1
4	3	1	0	1	999	999
4	3	1	0	1	2	1
4	3	1	0	1	0	1
4	3	1	0	1	2	999
4	3	1	0	1	2	1
4	3	1	1	1	1	1
4	3	1	0	1	2	1
4	3	1	0	1	999	1
4	3	1	0	1	0	1
4	3	1	1	1	2	999
4	3	1	0	1	1	1
4	3	1	0	1	0	1
4	3	1	999	999	999	999
4	3	1	0	1	2	#NULL!
4	3	1	0	1	2	#NULL!
4	3	1	0	0	2	1
4	3	1	0	1	2	999
4	3	1	0	0	1	999
4	3	1	0	0	2	0
4	3	1	0	1	0	1
4	3	1	0	0	1	1
4	3	1	0	0	0	999
4	3	1	999	999	1	1
4	3	1	1	0	0	1
4	3	1	0	1	999	999
4	3	1	0	1	999	0
4	3	1	0	0	0	1
4	3	1	0	0	0	999
4	3	1	1	1	0	1
4	3	1	0	0	0	999
4	3	1	0	0	2	1
4	3	1	1	1	0	999
4	3	1	0	0	0	999
4	3	1	0	1	0	1
4	3	1	0	0	0	999
4	3	1	0	1	999	999
4	3	1	1	1	2	1
4	3	1	0	1	2	999
4	3	1	0	1	2	1
4	3	1	0	0	0	1
4	3	1	1	0	0	999
4	3	1	0	0	0	1
4	3	1	0	1	2	999
4	3	1	0	1	2	1
4	3	1	0	0	0	999
4	3	1	0	1	999	1
4	3	1	0	1	2	1
4	3	1	1	1	1	1
4	3	1	0	0	0	999
4	3	1	0	1	2	0
4	3	1	0	1	2	0
4	3	1	0	1	2	1
4	3	1	0	1	2	1
4	3	1	0	1	0	1
4	3	1	0	1	1	1
4	3	1	1	1	0	1
4	3	1	0	1	0	1
4	3	1	0	1	1	1
4	3	1	0	1	999	1
4	3	1	0	1	0	1
4	3	1	0	0	0	0
4	3	1	1	0	1	1
4	3	1	0	1	2	1
4	3	1	1	1	0	999
4	3	1	0	1	2	999
4	3	1	1	1	1	999
4	3	1	0	0	2	999
4	3	1	0	1	0	999
4	3	1	0	0	2	0
4	3	1	0	1	999	999
4	3	1	0	1	999	999
4	3	1	0	1	2	1
4	3	1	0	1	0	999
4	3	1	0	0	1	1
4	3	1	1	1	2	1
4	3	1	0	1	2	1
4	3	1	0	1	2	999
4	3	1	0	1	2	999
4	3	1	1	0	1	999
4	3	1	0	1	2	#NULL!
4	3	1	0	1	999	999
4	3	1	0	0	999	999
4	3	1	0	1	2	0
4	3	1	1	1	1	1
4	3	1	0	1	0	999
4	3	1	1	1	999	999
4	3	1	1	0	2	1
4	3	1	0	1	999	999
4	3	1	1	0	2	999
4	3	1	0	1	2	1
4	3	1	0	0	2	999
4	3	1	0	1	1	0
4	3	1	1	1	1	999
4	3	1	0	1	999	1
4	3	1	0	1	2	0
4	3	1	0	0	1	1
4	3	2	1	1	999	1
4	3	2	0	0	2	#NULL!
4	3	2	0	1	2	1
4	3	2	0	1	999	1
4	3	2	0	1	999	999
4	3	2	0	1	0	999
4	3	2	0	1	999	0
4	3	2	0	0	2	999
4	3	2	1	1	2	0
4	3	1	1	1	0	1
4	3	2	1	1	1	1
4	3	2	1	1	0	#NULL!
4	3	2	0	0	0	#NULL!
4	3	2	1	1	1	#NULL!
4	3	2	0	0	0	1
4	3	2	0	1	2	0
4	3	2	0	1	1	1
4	3	2	0	1	2	999
4	3	2	999	999	999	1
4	3	2	0	1	999	1
4	3	2	0	1	0	1
4	3	2	0	1	2	1
4	3	2	0	1	0	1
4	3	2	0	1	0	1
4	3	2	1	1	2	#NULL!
4	3	2	0	1	1	1
4	3	2	0	0	0	999
4	3	2	0	1	2	1
4	3	2	0	0	1	1
4	3	2	1	1	2	1
4	3	2	0	1	1	1
4	3	2	0	1	999	1
4	3	2	1	1	999	0
4	3	2	1	1	2	999
4	3	2	1	1	0	999
4	3	2	0	0	2	1
4	3	2	999	1	2	999
4	3	2	0	0	1	0
4	3	2	0	1	0	1
4	3	2	0	1	2	0
4	3	2	1	1	999	1
4	3	2	1	1	0	1
4	3	2	0	1	0	0
4	3	2	0	1	2	1
4	3	2	1	0	0	1
4	3	2	0	1	999	1
4	3	2	1	1	999	1
4	3	2	0	1	999	1
4	3	2	0	1	1	1
4	3	2	0	1	2	999
4	3	2	0	1	999	1
4	3	2	0	1	2	1
4	3	2	0	1	0	1
4	3	2	1	1	0	1
4	3	2	0	999	0	1
4	3	2	0	1	999	0
4	3	2	0	1	999	999
4	3	2	0	1	0	#NULL!
4	3	2	0	0	2	999
4	3	2	0	1	2	1
4	3	2	1	1	2	999
4	3	2	0	1	2	1
4	3	2	0	1	1	999
4	3	2	0	0	0	1
4	3	2	0	1	2	999
4	3	2	0	1	1	999
4	3	2	0	1	2	999
4	3	2	1	1	2	999
4	3	2	1	1	1	#NULL!
4	3	2	0	1	2	1
4	3	2	0	1	2	1
4	3	2	0	1	2	1
4	3	2	1	1	2	#NULL!
4	3	2	0	1	1	1
4	3	2	1	1	2	1
4	3	2	0	1	2	1
4	3	2	0	0	1	1
4	3	2	0	999	0	1
4	3	2	0	0	2	1
4	3	2	1	1	0	1
4	3	2	0	1	1	999
4	3	2	0	1	2	1
4	3	1	1	1	2	1
4	3	0	0	0	2	999
4	3	0	0	0	2	1
4	3	1	0	0	1	1
4	3	1	1	0	1	999
4	3	1	1	0	0	999
4	3	1	1	0	0	#NULL!
4	3	1	1	0	1	#NULL!
4	3	1	0	0	0	#NULL!
4	3	1	0	0	0	1
4	3	1	1	0	1	1
4	3	1	0	0	0	1
4	3	1	0	0	1	1
4	3	1	0	1	2	999
4	3	1	0	0	1	999
4	3	1	0	1	1	1
4	3	1	0	0	2	1
4	3	1	0	0	999	1
4	3	1	0	0	1	1
4	3	1	0	0	0	1
4	3	1	0	0	1	999
4	3	1	1	1	0	999
4	3	1	1	1	1	0
4	3	1	0	1	999	1
4	3	1	1	0	0	0
4	3	1	0	1	1	1
4	3	1	1	1	2	999
4	3	1	0	0	0	999
4	3	1	0	1	0	1
4	3	1	0	1	999	999
4	3	1	1	1	1	1
4	3	1	0	1	0	1
4	3	1	1	0	0	999
4	3	1	1	0	1	1
4	3	1	1	1	0	1
4	3	1	0	1	999	1
4	3	1	1	1	1	1
4	3	1	0	0	2	1
4	3	1	1	1	1	1
4	3	1	0	0	0	1
4	3	1	1	0	1	1
4	3	1	0	1	2	999
4	3	1	0	1	0	1
4	3	1	1	0	999	1
4	3	1	0	0	999	1
4	3	1	0	0	0	1
4	3	1	0	0	0	1
4	3	1	0	0	0	1
4	3	1	1	0	0	0
4	3	1	0	0	0	999
4	3	1	0	1	2	1
4	3	1	0	0	0	999
4	3	1	0	0	0	999
4	3	1	0	0	2	1
4	3	1	0	0	2	1
4	3	1	0	1	0	1
4	3	1	0	0	1	999
4	3	1	0	0	999	1
4	3	1	0	1	0	1
4	3	1	1	0	999	1
4	3	1	1	1	1	1
4	3	1	0	1	0	1
4	3	1	0	1	999	999
4	3	1	0	1	0	#NULL!
4	3	1	0	0	0	#NULL!
4	3	1	0	0	1	#NULL!
4	3	1	0	0	999	#NULL!
4	3	1	1	1	0	#NULL!
4	3	1	1	0	2	#NULL!
4	3	1	0	0	0	1
4	3	1	0	0	1	999
4	3	1	0	0	999	1
4	3	1	0	1	1	0
4	3	1	1	1	2	1
4	3	1	999	0	2	1
4	3	1	0	1	0	1
4	3	1	0	0	2	1
4	3	1	0	0	999	1
4	3	1	0	1	0	999
4	3	1	0	0	0	1
4	3	1	0	0	999	1
4	3	1	0	0	0	1
4	3	1	0	1	1	999
4	3	1	0	0	0	1
4	3	1	0	0	0	1
4	3	1	1	0	1	999
4	3	1	0	0	0	1
4	3	1	0	0	1	0
4	3	1	1	0	1	1
4	3	1	1	1	0	1
4	3	1	0	1	1	0
4	3	1	1	0	0	999
4	3	1	0	1	2	1
4	3	1	0	1	999	0
4	3	1	0	0	0	1
4	3	1	0	1	1	999
4	3	1	0	0	0	999
4	3	1	0	1	1	999
4	3	1	0	1	0	1
4	3	1	0	1	2	1
4	3	1	0	0	2	0
4	3	1	0	0	2	0
4	3	1	1	0	0	1
4	3	1	0	1	1	999
4	3	1	0	0	2	999
4	3	1	1	0	1	1
4	3	1	0	0	2	1
4	3	1	0	1	1	999
4	3	1	1	0	2	999
4	3	1	0	1	2	1
4	3	1	0	0	0	999
4	3	1	1	0	0	999
4	3	1	0	0	0	999
4	3	1	0	0	0	999
4	3	1	1	1	999	999
4	3	1	1	1	1	1
4	3	1	1	0	0	999
4	3	1	0	0	999	999
4	3	1	1	1	1	1
4	3	1	1	0	2	1
4	3	1	0	0	0	1
4	3	1	1	1	2	1
4	3	1	0	0	0	1
4	3	1	0	0	2	999
4	3	1	0	1	2	1
4	3	1	0	0	0	0
4	3	1	1	0	999	1
4	3	1	0	0	1	999
4	3	1	0	0	999	1
4	3	1	999	0	1	1
4	3	1	0	0	0	1
4	3	1	0	0	0	1
4	3	1	0	0	0	1
4	3	1	1	0	0	1
4	3	1	1	0	2	1
4	3	1	1	1	999	999
4	3	1	0	0	2	1
4	3	1	0	0	0	999
4	3	1	0	1	1	999
4	3	1	0	0	0	0
4	3	1	1	1	0	1
4	3	1	1	0	1	999
4	3	1	1	0	999	999
4	3	1	1	0	2	1
4	3	1	1	0	1	1
4	3	1	0	0	2	1
4	3	1	0	1	999	999
4	3	1	0	999	999	999
4	3	1	0	0	2	0
4	3	1	1	0	2	#NULL!
4	3	1	1	1	999	#NULL!
4	3	1	1	1	999	#NULL!
4	3	1	1	0	999	999
4	3	1	1	1	2	1
4	3	1	0	0	1	1
4	3	1	1	1	0	1
4	3	1	0	1	0	999
4	3	1	0	0	999	999
4	3	1	0	1	999	999
4	3	1	1	0	2	999
4	3	1	1	1	0	1
4	3	1	1	0	0	1
4	3	1	0	1	0	1
4	3	1	1	1	0	1
4	3	1	0	1	2	1
4	3	1	0	0	1	999
4	3	1	0	0	2	999
4	3	1	0	1	2	1
4	3	1	0	1	2	1
4	3	1	1	0	1	1
4	3	1	1	1	1	1
4	3	1	1	1	1	1
4	3	1	0	1	0	1
4	3	1	0	1	999	1
4	3	1	1	0	999	999
4	3	1	1	0	1	0
4	3	1	1	0	1	1
4	3	1	1	0	1	1
4	3	1	1	1	1	#NULL!
4	3	1	0	0	0	#NULL!
4	3	1	1	1	1	1
4	3	1	0	1	0	1
4	3	1	0	0	0	1
4	3	1	0	0	2	#NULL!
4	3	1	0	1	2	1
4	3	1	0	1	999	999
4	3	1	1	1	999	999
4	3	1	0	0	1	1
4	3	1	1	0	2	999
4	3	1	1	0	2	1
4	3	1	1	0	0	1
4	3	1	1	1	0	1
4	3	1	0	0	0	1
4	3	1	0	1	0	999
4	3	1	1	1	0	1
4	3	1	0	0	999	999
4	3	1	0	1	0	#NULL!
4	3	1	0	0	0	1
4	3	1	0	0	2	999
4	3	1	0	1	0	1
4	3	1	0	1	1	1
4	3	1	0	1	1	999
4	3	1	0	1	1	999
4	3	1	1	1	0	1
4	3	1	1	1	1	999
4	3	1	0	1	0	1
4	3	1	1	0	999	1
4	3	1	0	1	0	1
4	3	1	1	0	2	1
4	3	1	1	1	2	999
4	3	1	1	1	999	#NULL!
4	3	1	0	1	0	1
4	3	1	0	1	0	1
4	3	1	0	0	0	999
4	3	1	0	0	0	0
4	3	1	1	1	0	1
4	3	1	0	1	999	999
4	3	1	1	1	1	1
4	3	1	1	1	0	1
4	3	1	0	1	0	1
4	3	1	0	1	1	1
4	3	1	0	0	0	999
4	3	1	0	0	0	1
4	3	1	0	0	0	1
4	3	1	0	1	1	999
4	3	1	1	1	1	#NULL!
4	3	1	1	0	0	1
4	3	1	0	0	2	1
4	3	1	0	1	0	999
4	3	1	0	0	1	0
4	3	1	0	1	2	0
4	3	1	0	0	0	999
4	3	1	1	1	999	999
4	3	1	1	0	0	1
4	3	1	0	0	1	0
4	3	1	1	0	0	1
4	3	1	0	1	1	1
4	3	1	0	1	999	999
4	3	1	0	0	0	999
4	3	1	0	1	2	999
4	3	1	0	0	0	999
4	3	1	0	0	1	1
4	3	1	0	0	2	999
4	3	1	1	1	0	1
4	3	1	0	1	1	1
4	3	1	0	0	0	999
4	3	1	1	0	2	#NULL!
4	3	1	0	1	2	#NULL!
4	3	1	0	0	0	#NULL!
4	3	1	0	0	1	#NULL!
4	3	1	0	1	0	1
4	3	1	0	1	2	0
4	3	1	0	0	999	999
4	3	1	1	1	1	999
4	3	1	0	0	1	1
4	3	1	1	1	0	1
4	3	1	0	0	999	999
4	3	2	1	1	1	999
4	3	2	999	999	1	999
4	3	2	1	1	999	999
4	3	2	1	1	2	1
4	3	2	0	0	2	999
4	3	2	1	1	2	#NULL!
4	3	2	0	0	0	#NULL!
4	3	2	0	1	1	1
4	3	2	0	1	999	0
4	3	2	0	1	1	999
4	3	2	0	0	0	1
4	3	2	0	1	0	999
4	3	2	0	0	0	1
4	3	2	0	1	0	1
4	3	2	0	0	999	999
4	3	2	0	1	999	999
4	3	2	1	1	999	#NULL!
4	3	2	1	0	0	1
4	3	2	0	1	2	999
4	3	2	1	1	2	999
4	3	1	1	0	0	1
4	3	1	0	0	0	1
4	3	1	1	1	1	999
4	3	1	0	1	0	1
4	3	1	0	0	1	999
4	3	1	0	1	1	1
4	3	1	0	1	0	999
4	3	1	0	1	0	1
4	3	1	1	1	999	1
4	3	1	1	1	0	1
4	3	1	0	1	2	1
4	3	1	0	0	0	1
4	3	1	0	0	0	1
4	3	1	1	0	999	999
4	3	1	0	1	0	#NULL!
4	3	1	0	0	0	#NULL!
4	3	1	0	0	0	1
4	3	1	0	1	0	1
4	3	1	1	1	0	1
4	3	1	0	1	0	1
4	3	1	0	1	2	0
4	3	1	1	1	999	999
4	3	1	0	0	2	1
4	3	1	0	0	2	999
4	3	1	1	1	2	0
4	3	1	0	0	2	0
4	3	1	0	1	2	0
4	3	1	1	1	1	1
4	3	1	0	0	999	0
4	3	1	999	0	999	999
4	3	1	0	1	0	0
4	3	1	0	0	0	1
4	3	1	0	0	1	1
4	3	1	1	1	2	999
4	3	1	1	0	2	0
4	3	1	0	1	1	1
4	3	1	0	1	1	#NULL!
4	3	1	0	0	0	1
4	3	1	0	1	2	999
4	3	1	1	0	2	999
4	3	2	0	1	1	0
4	3	2	0	0	2	1
4	3	2	1	1	0	1
4	3	2	1	1	2	1
4	3	2	1	1	0	999
4	3	2	0	1	0	999
4	3	2	1	0	2	999
4	3	2	1	1	2	999
4	3	2	0	1	0	1
4	3	2	0	1	2	0
4	3	2	0	1	1	999
4	3	2	1	0	999	0
4	3	1	1	0	0	1
4	3	2	0	0	0	1
4	3	2	1	1	1	1
[truncated: 9,345 more rows]
